# Supplementary material for: A Randomized Controlled Trial Assessing the Release of Circulating Tumor and Mesenchymal Cells in No-Touch Radical Nephrectomy
Source: Cancers (Basel). 2024 Oct 25;16(21):3601. doi: 10.3390/cancers16213601 (PMC11545310; doi:10.3390/cancers16213601)
Supplement: Supplementary file 1 [file cancers-16-03601-s001.zip]

Archive with 6 entries (6 files):
- Figure S1.png
- Figure S2.png
- Figure S3.png
- Figure S4.png
- Figure S5.png
- Supplemmentary Tables.xlsx
