# Supplementary material for: A Randomized Controlled Trial Assessing the Release of Circulating Tumor and Mesenchymal Cells in No-Touch Radical Nephrectomy
Source: Cancers (Basel). 2024 Oct 25;16(21):3601. doi: 10.3390/cancers16213601 (PMC11545310; doi:10.3390/cancers16213601)
Supplement: Supplementary file 1 [file cancers-16-03601-s001.zip › Supplemmentary Tables.xlsx]

## Sheet: Table S1 - Primary Outcome adit
Table S1. CC count time point delta differences between RCC intervention groups
	S0 Vs S1			S0 Vs D1			S0 Vs D30			D1 Vs D30			S1 Vs D1			S1 Vs D30
	NT	C	O	NT	C	O	NT	C	O	NT	C	O	NT	C	O	NT	C	O
Single CTCs	NA	1	NA	0.1736	1	NA	1	1	NA	0.371	0.5862	NA	0.1736	1	NA	1	0.5862	NA
Epithelial CTCs	NA	1	NA	0.1736	1	NA	1	1	NA	0.3711	0.5862	NA	0.1736	1	NA	1	0.5862	NA
EMT CTCs	NA	NA	NA	1	NA	NA	NA	NA	NA	1	NA	NA	1	NA	NA	NA	NA	NA
CMCs	0.5182	0.7533	0.625	1	0.0489	0.125	0.5461	0.0292	0.125	0.5896	0.7768	0.1814	0.7525	0.0086	0.125	0.9153	0.0338	0.2693
Single CMCs	0.9435	1	0.0975	1	0.0489	0.125	0.3279	0.0232	0.125	0.343	0.7227	0.3447	0.7525	0.0086	0.125	0.4098	0.0131	0.3447
CMCs in clusters	0.3711	0.8551	0.7893	0.3711	0.1814	0.3711	1	0.3613	0.3711	1	1	1	NA	1	0.3711	1	1	1
Clusters	0.3458	0.7127	0.5862	0.3458	0.1814	0.3711	1	0.2693	0.3711	1	1	1	NA	1	0.3458	1	1	1
Total circulating cells	0.5182	0.6087	0.625	0.8295	0.0249	0.125	0.5461	0.0298	0.125	0.4618	0.8295	0.1814	0.5706	0.0078	0.125	1	0.0582	0.2693
Single circulating cells	0.9435	0.8422	0.0975	0.8295	0.0249	0.125	0.3279	0.0249	0.125	0.2918	0.8857	0.1814	0.5706	0.0078	0.125	0.5898	0.017	0.3447
p values with Wilcoxon

## Sheet: Table S2 - Primary Outcome adit
Table S2. CC count relative time point delta differences between RCC intervention groups and negativation rates
	Diferença das variações relativas médias S1 - S0		Diferença das variações relativas médias D30 - S0		Negativation Rate S1 - S0 n=27			Negativation Rate D30 - S0 n=25
	NT	C	NT	C	NT	C	p value	NT	C	p value
Single CTCs	0	-0.26	NA	0.0909091	NA	NA	NA	0	0.04	NA
Epithelial CTCs	0	-0.26	NA	0.0909091	NA	NA	NA	0	0.04	NA
EMT CTCs	0	0	NA	NA	NA	NA	NA	NA	NA	NA
CMCs	-0.333333	-0.173554	-0.696667	-0.81464	0.148148	0.0740741	0.1414	0.2	0.2	0.3043
Single CMCs	-0.224806	-0.129167	-0.825581	-0.831944	0.148148	0.0740741	0.1414	0.2	0.2	0.3043
CMCs in clusters	-1	-0.425197	0.0714286	-0.718898	0.0740741	0.111111	1	0.08	0.12	NA
Clusters	-1	-0.5	0.0588235	-0.825	0.0740741	0.111111	1	0.08	0.12	NA
Total circulating cells	-0.333333	NA	-0.666667	NA	0.148148	0.0740741	0.1287	0.16	0.24	0.638
Single circulating cells	-0.224806	-0.159363	-0.786822	-0.791501	0.148148	0.0740741	0.1287	0.16	0.24	0.638
§ p values for Fisher test

## Sheet: Table S3 - Primary Outcome adit
Table S3.1. CC counts for the whole intervention group according to time point
	S0	S1	D1	D30	Mean of cell count difference S1 - S0	Mean of cell count difference D30 - S0
	All cohort	All cohort	All cohort	All cohort	All cohort	All cohort
Single CTCs	0.19	0.04	0.64	0.24	-0.15	0.05
Epithelial CTCs	0.19	0.04	0.2	0.24	-0.15	0.05
EMT CTCs	0	0	0.44	0	0	0
CMCs	6.04	4.78	1.64	1.28	-1.26	-4.76
Single CMCs	5.15	4.37	1.64	0.88	-0.78	-4.27
CMCs in clusters	0.89	0.41	0	0.4	-0.48	-0.49
Clusters	3	0.11	0	0.12	-2.89	-2.88
Total circulating cells	6.22	4.82	2.28	1.52	-1.4	-4.7
Single circulating cells	5.33	4.41	2.28	1.12	-0.92	-4.21
values are means
Table S3.2. CC count differences between timepoints in the whole intervention group
	S0 Vs S1	S0 Vs D1	S0 Vs D30	D1 Vs D30	S1 Vs D1	S1 Vs D30
	p	p	p	p	p	p
Single CTCs	1	0.4098	0.8539	0.7835	0.2031	0.3447
Epithelial CTCs	1	0.5827	0.8539	1	0.2031	0.3447
EMT CTCs	NA	1	NA	1	1	NA
CMCs	0.547	0.0961	0.0164	0.504	0.0346	0.0424
Single CMCs	0.9351	0.1044	0.0058	0.3417	0.0346	0.0059
CMCs in clusters	0.4004	0.0579	0.4452	0.3458	1	1
Clusters	0.3387	0.0545	0.3429	0.3711	1	1
Total circulating cells	0.4369	0.0739	0.0241	0.6789	0.0492	0.0776
Single circulating cells	0.7772	0.0869	0.0097	0.5448	0.0544	0.0101
p values - Wilcoxon
Table S3.3. CC count differences between clear cell and non-clear cell RCC
	Clear Cell Vs Non-Clear cell
	S0
Single CTCs	0.1923
Epithelial CTCs	0.1923
EMT CTCs	0.959
CMCs	0.8775
Single CMCs	0.2503
CMCs in clusters	0.2358
Clusters	0.645
Total circulating cells	0.7983
Single circulating cells	0.7983
Table S3.4. CC count differences between RCC intervention groups according to time between renal vein exposure and ligation
	Time between renal vein exposure and ligation (min)*
	NT	CG
Single CTCs	NA	0.5067 (r=0.186)
Epithelial CTCs	NA	0.5067 (r=0.186)
EMT CTCs	NA	NA
CMCs	0.9088 (r=0.037)	0.0268 (r=-0.569)
Single CMCs	1 (r=0)	0.0299 (r=-0.560)
CMCs in clusters	0.5876 (r=0.174)	0.4843 (r=-0.196)
Clusters	0.5392 (r=0.197)	0.4843 (r=-0.196)
Total circulating cells	0.9088 (r=0.037)	0.0512 (r=-0.512)
Single circulating cells	1 (r=0)	0.0561 (r=-0.503)
*Spearman's correlation
p-value (r coefficient)

## Sheet: Table S4 - Clinicopathological 
Table S4. Correlation between CC counts and clinicopathological variables according to group
	No-touch Arm (n=12)										Conventional Arm (n=15)										Control n=9										Inflamatory control group n=4
	Single CTCs		Single CMC		Clusters		Total CMC		Total circulating cells		Single CTCs		Single CMC		Clusters		Total CMC		Total circulating cells		Single CTCs		Single CMC		Clusters		Total CMC		Total circulating cells		Single CTCs		Single CMC		Clusters		Total CMC		Total circulating cells
	S0		S0		S0		S0		S0		S0		S0		S0		S0		S0		S0		S0		S0		S0		S0		S0		S0		S0		S0		S0
	r2	p	r2	p	r2	p	r2	p	r2	p	r2	p	r2	p	r2	p	r2	p	r2	p	r2	p	r2	p	r2	p	r2	p	r2	p	r2	p	r2	p	r2	p	r2	p	r2	p
Age at surgery (yr)	NA	NA	0.184	0.5671	0.391	0.2083	0.232	0.4677	0.232	0.4677	-0.372	0.1724	-0.077	0.7854	-0.267	0.3356	-0.095	0.7364	-0.259	0.3517	NA	NA	-0.329	0.3879	-0.365	0.3339	-0.329	0.3879	-0.329	0.3879	NA	NA	-0.4	0.75	-0.211	0.7892	-0.4	0.75	-0.4	0.75
BMI (kg/m2)	NA	NA	-0.073	0.8212	-0.097	0.7635	-0.062	0.8474	-0.062	0.8474	0.062	0.8265	-0.397	0.1433	-0.171	0.5418	-0.371	0.173	-0.352	0.1979	NA	NA	1	0.3333	0.866	0.3333	1	0.3333	1	0.3333	NA	NA		NA		NA		NA		NA
Weight (kg)	NA	NA	0.184	0.5664	0.163	0.6119	0.209	0.5152	0.209	0.5152	0.093	0.742	-0.47	0.0773	-0.084	0.7651	-0.437	0.1031	-0.407	0.1319	NA	NA	0.5	1	0.866	0.3333	0.5	1	0.5	1	NA	NA	NA	NA	NA	NA	NA	NA	NA	NA
Height (cm)	NA	NA	0.384	0.2175	0.162	0.6145	0.361	0.2487	0.361	0.2487	0.124	0.6596	-0.219	0.4329	0.081	0.7751	-0.186	0.5059	-0.146	0.6031	NA	NA	0.5	1	0.866	0.3333	0.5	1	0.5	1	NA	NA	NA	NA	NA	NA	NA	NA	NA	NA
GFR (mL/min/1.73)	NA	NA	-0.248	0.4363	0	1	-0.187	0.5613	-0.187	0.5613	-0.372	0.1715	0.212	0.4482	-0.069	0.8065	0.183	0.5139	0.043	0.8781	NA	NA	0.529	0.1427	0.593	0.0921	0.529	0.1427	0.529	0.1427	NA	NA	0.8	0.3333	0.738	0.2621	0.8	0.3333	0.8	0.3333
CKD	NA	NA	0.242	0.4491	-0.099	0.7597	0.168	0.6025	0.168	0.6025	0.359	0.1893	-0.181	0.5191	0.105	0.7097	-0.143	0.6119	-0.013	0.9625	NA	NA	-0.551	0.1246	-0.641	0.063	-0.551	0.1246	-0.551	0.1246	NA	NA	-0.949	0.0513	-0.889	0.1111	-0.949	0.0513	-0.949	0.0513
Tumor characteristics:
Tumor size (max. diam., mm)	NA	NA	-0.57	0.0531	-0.13	0.6882	-0.56	0.0583	-0.56	0.0583	-0.062	0.8266	0.031	0.9135	-0.171	0.5422	0.016	0.9542	0	1	NA	NA	NA	NA	NA	NA	NA	NA	NA	NA	NA	NA	NA	NA	NA	NA	NA	NA	NA	NA
Peri-operative details:
Operative time (min)	NA	NA	-0.293	0.3558	-0.097	0.7635	-0.302	0.3393	-0.302	0.3393	0.31	0.2611	-0.445	0.0966	-0.068	0.8103	-0.436	0.1044	-0.319	0.2462	NA	NA	NA	NA	NA	NA	NA	NA	NA	NA	NA	NA	NA	NA	NA	NA	NA	NA	NA	NA
Blood loss (ml)	NA	NA	-0.192	0.55072	-0.49	0.10576	-0.246	0.44173	-0.246	0.44173	-0.31	0.26017	-0.188	0.50129	-0.228	0.41372	-0.178	0.52672	-0.307	0.26548	NA	NA	NA	NA	NA	NA	NA	NA	NA	NA	NA	NA	NA	NA	NA	NA	NA	NA	NA	NA
Time until renal vein exposure (min)	NA	NA	-0.444	0.14782	-0.228	0.4762	-0.456	0.136	-0.456	0.136	0.31	0.26152	-0.267	0.3353	0.156	0.5791	-0.271	0.32855	-0.162	0.56365	NA	NA	NA	NA	NA	NA	NA	NA	NA	NA	NA	NA	NA	NA	NA	NA	NA	NA	NA	NA
Time between renal vein exposure and ligation (min)	NA	NA	0	1	0.197	0.53921	0.037	0.90881	0.037	0.90881	0.186	0.5067	-0.56	0.02986	-0.196	0.48428	-0.569	0.02677	-0.512	0.05118	NA	NA	NA	NA	NA	NA	NA	NA	NA	NA	NA	NA	NA	NA	NA	NA	NA	NA	NA	NA
Pathological parameters:
Tumor maximum diameter (mm)	NA	NA	-0.446	0.14648	0	1	-0.425	0.16891	-0.425	0.16891	-0.125	0.65726	-0.144	0.60857	-0.297	0.28322	-0.139	0.62239	-0.196	0.48305	NA	NA	NA	NA	NA	NA	NA	NA	NA	NA	NA	NA	NA	NA	NA	NA	NA	NA	NA	NA
Laboratory variables:
Hb (g/dL)	NA	NA	-0.117	0.71702	-0.097	0.76347	-0.088	0.78566	-0.088	0.78566	-0.186	0.50709	-0.398	0.14194	-0.581	0.02326	-0.405	0.13417	-0.491	0.06282	NA	NA	-0.018	0.96282	-0.365	0.3339	-0.018	0.96282	-0.018	0.96282	NA	NA	-0.6	0.41667	-0.738	0.26214	-0.6	0.41667	-0.6	0.41667
Leucocyte Count (x10^9/L)	NA	NA	-0.402	0.19536	-0.259	0.41611	-0.421	0.17301	-0.421	0.17301	0.31	0.26152	-0.19	0.49828	-0.377	0.16613	-0.195	0.48585	-0.068	0.80842	NA	NA	0.256	0.50681	0.068	0.86107	0.256	0.50681	0.256	0.50681	NA	NA	0.4	0.75	0.316	0.68377	0.4	0.75	0.4	0.75
Neutrophil Count (x10^9/L)	NA	NA	-0.337	0.28458	-0.195	0.54433	-0.356	0.25655	-0.356	0.25655	0.309	0.26197	-0.464	0.08152	-0.396	0.1443	-0.442	0.0988	-0.342	0.21208	NA	NA	0	1	0.16	0.6814	0	1	0	1	NA	NA	0.8	0.33333	0.632	0.36754	0.8	0.33333	0.8	0.33333
Lymphocyte Count (x10^9/L)	NA	NA	-0.307	0.33196	-0.389	0.21182	-0.359	0.25222	-0.359	0.25222	-0.186	0.50786	0.486	0.06651	0.046	0.87082	0.446	0.09575	0.409	0.13044	NA	NA	NA	NA	NA	NA	NA	NA	NA	NA	NA	NA	NA	NA	NA	NA	NA	NA	NA	NA
Neutrophil to Lymphocyte Ratio	NA	NA	-0.132	0.6837	0.324	0.30443	-0.059	0.85654	-0.059	0.85654	0.247	0.37394	-0.628	0.01215	-0.204	0.46532	-0.592	0.02005	-0.533	0.04083	NA	NA	NA	NA	NA	NA	NA	NA	NA	NA	NA	NA	NA	NA	NA	NA	NA	NA	NA	NA
Platelet Count (x10^9/L)	NA	NA	-0.614	0.03378	-0.065	0.84148	-0.608	0.03612	-0.608	0.03612	0.062	0.8265	0.164	0.56037	-0.178	0.52662	0.147	0.60049	0.155	0.58133	NA	NA	-0.292	0.44561	-0.342	0.36718	-0.292	0.44561	-0.292	0.44561	NA	NA	-0.8	0.33333	-0.632	0.36754	-0.8	0.33333	-0.8	0.33333
Mean Platelet Volume (fL)	NA	NA	0.181	0.57435	0.131	0.68558	0.234	0.46323	0.234	0.46323	0.186	0.5067	-0.283	0.30628	-0.235	0.39815	-0.26	0.34985	-0.16	0.56956	NA	NA	0.238	0.53686	0.298	0.43619	0.238	0.53686	0.238	0.53686	NA	NA	0.8	0.33333	0.738	0.26214	0.8	0.33333	0.8	0.33333
Creatinine (mg/dL)	NA	NA	0.0658	0.83911	-0.1296	0.68821	-0.0037	0.99099	-0.0037	0.99099	0.371	0.17278	-0.503	0.05587	-0.013	0.96396	-0.463	0.08188	-0.344	0.20909	NA	NA	-0.511	0.15956	-0.593	0.09212	-0.511	0.15956	-0.511	0.15956	NA	NA	-0.6	0.41667	-0.738	0.26214	-0.6	0.41667	-0.6	0.41667
GFR (mL/min/1.73)	NA	NA	-0.248	0.43626	0	1	-0.187	0.56131	-0.187	0.56131	-0.372	0.17153	0.212	0.44822	-0.069	0.80648	0.183	0.51393	0.043	0.87805	NA	NA	0.529	0.14266	0.593	0.09212	0.529	0.14266	0.529	0.14266	NA	NA	0.8	0.33333	0.738	0.26214	0.8	0.33333	0.8	0.33333
Urea (mg/dL)	NA	NA	0.27	0.39544	-0.13	0.68821	0.198	0.53806	0.198	0.53806	0.371	0.17278	-0.478	0.07159	-0.167	0.55105	-0.44	0.10079	-0.315	0.25229	NA	NA	0.028	0.94401	-0.115	0.7691	0.028	0.94401	0.028	0.94401	NA	NA	0	1	-0.211	0.78918	0	1	0	1
Calcium (mg/dL)	NA	NA	0.177	0.60213	-0.411	0.20936	0.082	0.8114	0.082	0.8114	-0.345	0.22681	-0.089	0.76277	-0.27	0.35051	-0.08	0.78596	-0.26	0.36989	NA	NA	0.236	0.60974	0.045	0.92446	0.236	0.60974	0.236	0.60974	NA	NA	-0.5	1	-0.5	1	-0.5	1	-0.5	1
ALT (U/L)	NA	NA	0.098	0.77342	0.112	0.74232	0.144	0.67186	0.144	0.67186	-0.124	0.65988	-0.357	0.19126	-0.148	0.59779	-0.372	0.17261	-0.422	0.11714	NA	NA	0.637	0.08949	0.415	0.30625	0.637	0.08949	0.637	0.08949	NA	NA	0.4	0.75	0.105	0.89459	0.4	0.75	0.4	0.75
AST (U/L)	NA	NA	-0.058	0.86577	0.15	0.65883	0.024	0.94375	0.024	0.94375	-0.449	0.10712	-0.191	0.5128	-0.27	0.34996	-0.209	0.47357	-0.408	0.14781	NA	NA	0.205	0.62557	0.276	0.50805	0.205	0.62557	0.205	0.62557	NA	NA	0	1	0.211	0.78918	0	1	0	1
INR	NA	NA	-0.135	0.67479	-0.519	0.08372	-0.216	0.49948	-0.216	0.49948	-0.311	0.27916	0.111	0.70532	0.378	0.1829	0.151	0.60608	0.016	0.95791	NA	NA	-0.275	0.47387	0.011	0.97666	-0.275	0.47387	-0.275	0.47387	NA	NA	0	1	0.211	0.78918	0	1	0	1
Albumin (g/dL)	NA	NA	0.06	0.86086	-0.187	0.58153	-0.007	0.98319	-0.007	0.98319	-0.139	0.63483	0.016	0.95758	-0.263	0.36337	-0.016	0.95758	-0.074	0.80173	NA	NA	-0.019	0.96412	-0.063	0.8827	-0.019	0.96412	-0.019	0.96412	NA	NA	-0.4	0.75	-0.211	0.78918	-0.4	0.75	-0.4	0.75
CRP (mg/L)	NA	NA	-0.504	0.11384	-0.374	0.25665	-0.549	0.08047	-0.549	0.08047	0.447	0.108864	-0.268	0.3548	0.034	0.909108	-0.246	0.397396	-0.08	0.786653	NA	NA	0.091	0.81532	-0.091	0.81532	0.091	0.81532	0.091	0.81532	NA	NA	-0.4	0.75	-0.316	0.68377	-0.4	0.75	-0.4	0.75
Spearman Correlations

## Sheet: Table S5 - Clinicopathological 
Table S5. Correlation between CC counts and clinicopathological variables at S0 and S1-S0 delta
	S0								CTCn difference at end of surgery ∂CTC (S1-S0)
	Single CTCs	Epithelial CTCs	Total CMC	Single CMCs	CMCs in clusters	Clusters	Total CCs	Single CCs	Single CTCs	Epithelial CTCs	Total CMC	Single CMCs	CMCs in clusters	Clusters	Total CCs	Single CCs
Histological type: clear cell vs non-clear cell	0.2198	0.2198	0.9795	0.8978	0.2507	0.2659	0.6635	0.8181	0.2198	0.2198	0.6499	0.8203	0.581	0.6045	0.5126	0.9799
Pathology grade (Fuhrman): 1-2 ; 3-4
Microvascular invasion: 0,1	0.7029	0.7029	0.7737	0.8232	1	1	0.6332	0.6796	0.7029	0.7029	0.8508	0.6379	0.9316	0.8975	0.9252	0.707
Lymphatic invasion, n (%)
Renal vein (segmental) invasion, n (%)	0.7545	0.7545	0.8613	0.9166	0.8799	0.8402	0.7542	0.8079	0.7545	0.7545	0.8909	0.9453	0.7784	0.7425	0.8373	0.891
Collecting system invasion, n (%)
Perirenal fat invasion, n (%)
pT: 1,2,3	0.2397	0.2397	0.2233	0.254	0.9035	0.9133	0.4952	0.5667	0.2397	0.2397	0.6937	0.869	0.9602	0.9796	0.8631	0.9621
pN: 0,1
Exophytic rate: 1, 2, 3	0.5836	0.5836	0.208	0.2755	0.124	0.1055	0.2815	0.3694	0.5353	0.5353	0.3235	0.3621	0.2282	0.1967	0.3536	0.3498
Renal sinus: 0, 1	0.656	0.656	0.7426	0.7884	0.212	0.2115	0.6133	0.6561	0.656	0.656	0.8375	0.8374	0.3567	0.3563	0.7476	0.93
Total PADUA score: 6-13	0.3326	0.3326	0.0645	0.0626	0.1883	0.1872	0.1589	0.163	0.3326	0.3326	0.2805	0.5259	0.1255	0.1247	0.3352	0.5366
PADUA risk category: High, Intermediate, Low	0.8102	0.8102	0.6299	0.6333	0.3956	0.3948	0.6146	0.623	0.8102	0.8102	0.5758	0.7664	0.1588	0.1588	0.5637	0.7151
Total R.E.N.A.L score (4-11)	0.722	0.722	0.8462	0.7981	0.5054	0.5131	0.8324	0.8072	0.722	0.722	0.6301	0.3212	0.2396	0.243	0.7251	0.4351
R.E.N.A.L. risk category: High, Intermediate, Low	0.5353	0.5353	0.3881	0.3176	0.8206	0.8074	0.4706	0.3933	0.5353	0.5353	0.7922	0.864	0.9393	0.9377	0.8739	0.9429
MAP score: 0-5	0.4934	0.4934	0.0546	0.0535	0.116	0.1097	0.0305	0.033	0.4934	0.4934	0.0242	0.0586	0.1129	0.1077	0.0201	0.0548
p-value calculated with Kruskal-Wallis rank sum test

## Sheet: Table S6 - Imaging Correlations
Table S6. Correlation coefficients for the relation between CC counts and CT imaging variables
			PP absolute washout	PP relative washout	LP absolute washout	LP relative washout	Tumor largest diameter (mm)	Tumor Volume (cm3)	Tumour parenchyma contact area (cm3)	Attenuation Value arterial/corticomedular (25-45seg) (HU)
All cohort (S0) n=27	Single CTCs	r2	-0.252	-0.151	-0.277	-0.201	-0.05	-0.05	-0.076	-0.252
		p	0.205	0.4517	0.1619	0.3136	0.8027	0.8027	0.708	0.2051
	Single CMC	r2	-0.111	-0.131	-0.201	-0.144	-0.254	-0.254	-0.074	0.105
		p	0.583	0.5162	0.3152	0.4747	0.2017	0.2017	0.7137	0.6014
	CMC Clusters	r2	-0.125	-0.102	-0.16	-0.192	-0.104	-0.104	0.022	-0.042
		p	0.5361	0.6128	0.425	0.337	0.606	0.606	0.9129	0.8354
	Total CMC	r2	-0.126	-0.142	-0.213	-0.158	-0.24	-0.24	-0.063	0.092
		p	0.5313	0.4801	0.2865	0.4303	0.227	0.227	0.7556	0.648
	Total circulating cells	r2	-0.197	-0.177	-0.301	-0.219	-0.259	-0.259	-0.089	0.019
		p	0.3257	0.378	0.1277	0.2729	0.1925	0.1925	0.6577	0.9239
All cohort (S1) n=27	Single CTCs	r2	-0.252	0.1798	-0.277	-0.201	-0.05	-0.05	-0.076	-0.252
		p	0.205	0.4517	0.1619	0.3136	0.8027	0.8027	0.708	0.2051
	Single CMC	r2	-0.228	-0.24	-0.196	-0.182	-0.057	-0.057	0.071	-0.125
		p	0.2523	0.2273	0.328	0.3626	0.7782	0.7782	0.7248	0.533
	CMC Clusters	r2	-0.101	-0.076	-0.101	-0.101	-0.29	-0.29	-0.327	-0.126
		p	0.6171	0.7079	0.6171	0.6171	0.1422	0.1422	0.0955	0.5314
	Total CMC	r2	-0.223	-0.234	-0.19	-0.177	-0.061	-0.061	0.07	-0.122
		p	0.2646	0.2401	0.3424	0.3779	0.7639	0.7639	0.7271	0.5455
	Total circulating cells	r2	-0.266	-0.264	-0.236	-0.212	-0.061	-0.061	0.067	-0.166
		p	0.1798	0.1829	-0.236	0.2881	0.7607	0.7607	0.7388	0.4092
p - p-value; r2 - squared correlation coeficient; all correlations were done using the Spearman's correlation test.
Parenchymal phase absolute washout [(B-C)/(B-A)]; Parenchymal phase relative washout [(B-C)/B]; Late phase absolute washout [(B-D)/(B-A)]; Late phase relative washout [(B-D)/B]
PP - parenchymal phase; LP - late phase
